# Supplementary material for: Measurement of Disease Comorbidity Using Semantic Profiling of Disease Genes
Source: Int J Mol Sci. 2025 Apr 21;26(8):3906. doi: 10.3390/ijms26083906 (PMC12028026; doi:10.3390/ijms26083906)
Supplement: Supplementary file 1 [file ijms-26-03906-s001.zip]

Archive with 2 entries (1 files):
- Supplementary Methods & Results.docx
- Supplementary_materials/
